# Supplementary material for: Humans as inverted bats: A comparative approach to the obstetric conundrum
Source: Am J Hum Biol. 2019 Feb 27;31(2):e23227. doi: 10.1002/ajhb.23227 (PMC6492174; doi:10.1002/ajhb.23227)
Supplement: Supplementary file 2 — Table S1 Supporting information Table S1. Data on neonatal and female body mass for 284 mammalian species. Data for 266 species were taken from Tague (2016), and data for an additional twelve species (highlighted in yellow) were collated from the indicated sources. When no reference is given, data are from Tague (2016). [file AJHB-31-na-s002.xlsx]

## Sheet: body masses
Higher taxon	Scientific name	RNBM (% of adult F BM)	Neonatal body mass (g)	Adult female body mass (g)	References (as per Tague, 2016, unless given here)
Eulipotyphla	Cryptotis parva	5.9	0.3	5.1
Chiroptera	Lasionycteris noctivagans	19.8	1.8	9.1
Chiroptera	Myotis austroriparius	17.5	1.1	6.3
Chiroptera	Myotis lucifugus	24.4	2	8.2
Chiroptera	Myotis velifer	34.8	3.2	9.2
Eulipotyphla	Notiosorex crawfordi	14.8	0.4	2.7
Rodentia	Perognathus longimembris	6.1	0.5	8.2
Chiroptera	Pipistrellus subflavus	25	1.6	6.4
Chiroptera	Plecotus auritus	28.6	1.8	6.3
Rodentia	Reithrodontomys humulis	15.4	1.2	7.8
Chiroptera	Rhinolophus cornutus	46.4	2.6	5.6
Eulipotyphla	Sorex vagrans	6.9	0.4	5.8
Eulipotyphla	Suncus etruscus	10.6915	0.201	1.88	neo_BM: Hayssen et al. (1993); F_BM: Spitzenberger (1990)
Rodentia	Aethomys chrysophilus	6	4.4	73.1
Rodentia	Ammospermophilus leucurus	3.1	2.9	94.7
Chiroptera	Anoura geoffroyi	36.1	5.3	14.7
Chiroptera	Antrozous pallidus	15.8	3.1	19.6
Chiroptera	Artibeus jamaicensis	38.6	13.9	36
Chiroptera	Artibeus lituratus	21.6	9.8	45.4
Chiroptera	Artibeus watsoni	34.5	4	11.6
Chiroptera	Chaerephon pumilus	33.7	3.5	10.4
Rodentia	Chaetodipus formosus	5.2	1	19.2
Rodentia	Chiropodomys gliroides	10.9	2.8	25.7
Chiroptera	Corynorhinus rafinesquii	22.9	2.4	10.5
Eulipotyphla	Crocidura russula	7.6	0.8	10.5
Chiroptera	Cynopterus sphinx	28.8	11	38.2
Rodentia	Dicrostonyx groenlandicus	8.2	4.1	50.2
Rodentia	Dipodomys merriami	8.4	3	35.9
Rodentia	Dipodomys microps	6.7	4	60
Chiroptera	Eptesicus fuscus	18.6	3.2	17.2
Rodentia	Gerbilliscus leucogaster	4	2.8	70.7
Rodentia	Gerbillurus paeba	11.1	2.1	19
Rodentia	Gerbillus pyramidum	5.4	2	37
Rodentia	Glaucomys volans	5.2	3.4	64.8
Rodentia	Heterocephalus glaber	3.5	1.9	54.2
Rodentia	Jaculus jaculus	3.3	2	60.7
Chiroptera	Leptonycteris yerbabuenae	32.1	7.6	23.7
Rodentia	Mastomys natalensis	4.1	2.2	53.7
Rodentia	Micaelamys namaquensis	5.2	2.5	47.7
Primates	Microcebus murinus	8.8	6.5	74
Rodentia	Microtus ochrogaster	5.8	2.9	49.7
Rodentia	Microtus oeconomus	8.1	3.8	47
Rodentia	Microtus pennsylvanicus	6.1	2.3	38
Rodentia	Microtus pinetorum	8.2	2.1	25.5
Chiroptera	Miniopterus schreibersii	25.5	2.8	10.98
Chiroptera	Mops condylurus	27.1	6.4	23.6
Rodentia	Mus musculus	5.9	1.3	22.2
"Fissipedia"	Mustela erminea	3.6	1.7	47.2
Rodentia	Myodes gapperi	7.8	1.8	23
Chiroptera	Myotis myotis	24.9	6.2	24.9
Rodentia	Napaeozapus insignis	3.9	0.9	23
Eulipotyphla	Neomys fodiens	3.8	0.6	16
Chiroptera	Nyctalus noctula	19.1	5.7	29.8
Rodentia	Ochrotomys nuttalli	12.8	2.7	21.1
Rodentia	Onychomys leucogaster	8	2.5	31.4
Rodentia	Oryzomys palustris	7.9	3.4	43
Rodentia	Peromyscus boylii	7.2	2.2	30.5
Rodentia	Peromyscus crinitus	12.4	2.2	17.7
Rodentia	Peromyscus eremicus	12.5	2.9	23.2
Rodentia	Peromyscus gossypinus	8.3	2.2	26.6
Rodentia	Peromyscus leucopus	8.8	1.8	20.4
Rodentia	Peromyscus maniculatus	8.3	1.8	21.6
Rodentia	Peromyscus mexicanus	10.3	4.4	42.8
Rodentia	Peromyscus polionotus	13.1	1.6	12.2
Rodentia	Peromyscus truei	8.6	2.3	26.6
Chiroptera	Phyllostomus hastatus	19.3	15.8	82
Rodentia	Reithrodontomys fulvescens	10	1.1	11
Rodentia	Reithrodontomys megalotis	10.1	1.4	13.9
Rodentia	Rhabdomys pumilio	5.8	2.5	43
Chiroptera	Rhinolophus rouxii	34.1	4.2	12.3
Rodentia	Saccostomus campestris	5.7	2.4	42.2
Eulipotyphla	Scalopus aquaticus	9	5.4	60.2
Rodentia	Sigmodon hispidus	7.3	6.8	93.2
Eulipotyphla	Suncus murinus	3.3	2.2	65.8
Rodentia	Synaptomys cooperi	6.2	2.4	38.5
Chiroptera	Tadarida brasiliensis	26.6	3.03	11.4
Rodentia	Tamias amoenus	4.9	2.7	55.4
Rodentia	Tamias quadrivittatus	3.8	2.8	74.4
Rodentia	Tamias townsendii	4.4	3.8	86.1
Rodentia	Thomomys talpoides	3.5	3.2	91.4
Rodentia	Zapus hudsonius	4.3	0.8	18.8
Rodentia	Ammospermophilus harrisii	3	3.6	121
Primates	Aotus trivirgatus	10.6	92	868
Rodentia	Aplodontia rufa	2.6	23.2	894.4
"Fissipedia"	Bassariscus astutus	3.1	28.5	909.2
Rodentia	Bathyergus suillus	5.1	34	667.5
Primates	Callimico goeldii	9.9	53.1	535.6
Primates	Callithrix jacchus	8.9	28.8	322
Primates	Callithrix pygmaea	16.4	20	121.8
Rodentia	Cavia aperea	13.1	61.5	468.9
Rodentia	Cavia magna	18.4	78.5	426
Rodentia	Cavia porcellus	14.9	79	530
Rodentia	Cratogeomys castanops	2.6	6.5	248.3
Rodentia	Cryptomys mechowi	7.8	19.6	252
Rodentia	Cynomys ludovicianus	1.8	15.5	881.5
Rodentia	Dipodomys spectabilis	7.4	8.3	112.9
Eulipotyphla	Erinaceus europaeus	2	15	760
Rodentia	Funambulus tristriatus	4.3	5.8	133.5
Primates	Galago senegalensis	9.3	14.4	154.4
Rodentia	Geomys bursarius	2.8	5	178.8
"Fissipedia"	Ictonyx striatus	2.6	15	576
Primates	Leontopithecus rosalia	10.4	62.4	598
"Fissipedia"	Martes americana	4.5	28	621
"Fissipedia"	Mustela frenata	2.1	3.1	148.2
"Fissipedia"	Mustela putorius	1.41901	9.33	657.5	neo_BM: Hayssen et al. (1993); F_BM: Larivière & Jennings, 2009
Rodentia	Neotoma albigula	6.4	11.5	179.2
Rodentia	Neotoma cinerea	4.9	13.5	275.6
Rodentia	Neotoma floridana	6.1	14	229.6
Rodentia	Neotoma lepida	8	9.6	119.5
Rodentia	Neotoma mexicana	5.1	10.4	203.2
Primates	Nycticebus coucang	8.7	50	575
Lagomorpha	Ochotona princeps	7.3	11.9	164
Rodentia	Paraxerus palliatus	4	15.2	378.9
Primates	Perodicticus potto	4.6	38.8	836
"Fissipedia"	Poecilogale albinucha	1.9	4	215
Chiroptera	Pteropus poliocephalus	10.4	70	675
Rodentia	Rattus norvegicus	3	5.7	190
Rodentia	Rattus rattus	3.3	5.4	163
Primates	Saguinus fuscicollis	10.7	39.2	366
Primates	Saguinus geoffroyi	7.8	41	525
Primates	Saguinus midas	9.9	47	475
Primates	Saimiri boliviensis	14.5	102.8	711
Primates	Saimiri sciureus	17.2	109.5	635
Rodentia	Sciurus aberti	1.9	12	624
Rodentia	Sciurus carolinensis	3.1	16.5	526
Rodentia	Sciurus niger	1.9	14.7	770.9
Rodentia	Spermophilus beldingi	2.2	6.9	311.8
Rodentia	Spermophilus columbianus	2.4	9.6	406
Rodentia	Spermophilus elegans	1.8	6.1	331
Rodentia	Spermophilus lateralis	3	5.1	169.3
Rodentia	Spermophilus mollis	3.2	3.9	121
Rodentia	Spermophilus saturatus	2.7	6	220
Rodentia	Spermophilus tereticaudus	2.7	3.9	145
Rodentia	Spermophilus townsendii	1.9	3.7	191.8
Rodentia	Spermophilus tridecemlineatus	2.7	3.5	132
Rodentia	Spermophilus undulatus	1.6	10.8	672.2
"Fissipedia"	Suricata suricatta	3.93333	29.5	750	neo_BM: Hayssen et al. (1993); F_BM: Gilchrist, Jennings, Veron, & Cavallini (2009)
Rodentia	Tamiasciurus hudsonicus	3.6	6.8	188
Primates	Tarsius bancanus	21.5	24.5	113.8
Primates	Tarsius tarsier	15.4	17.4	113
Rodentia	Thomomys bottae	3.2	4.1	128.6
"Fissipedia"	Ailurus fulgens	3.1	118	3856
Primates	Aotus azarae	9.6	119.5	1240
Primates	Ateles geoffroyi	5.4	390	7268.5
Primates	Ateles paniscus	5.7	452.5	7982.5
Primates	Cebus albifrons	10.4	232.6	2228
Primates	Cebus apella	6.8	204.7	3000
Primates	Cebus capucinus	10	250	2502.5
Primates	Chlorocebus aethiops	8.6	321.3	3743
Xenarthra	Choloepus didactylus	5.5	443	8030
Rodentia	Coendou prehensilis	13.5	411	3050
Xenarthra	Dasypus novemcinctus	1.7	78	4500
Rodentia	Erethizon dorsata	8.2	482	5911.5
Primates	Eulemur macaco	2.9	62.9	2148
"Fissipedia"	Felis chaus	2.9	106.2	3629
"Fissipedia"	Felis silvestris	3.2	122.5	3840
"Fissipedia"	Genetta genetta	4.25946	78.8	1850	neo_BM: Hayssen et al. (1993), F_BM: Jennings & Veron (2009)
"Fissipedia"	Gulo gulo	1.14875	91.9	8000	neo_BM: Hayssen et al. (1993); F_BM: Larivière & Jennings, 2009
Primates	Hapalemur griseus	3.8	48	1251
Primates	Hylobates lar	8.6	462	5443
Rodentia	Lagostomus maximus	6.1	196	3200
Primates	Lagothrix lagotricha	4.6	265.2	5783.3
Primates	Lemur catta	2.3	50	2207
"Fissipedia"	Leopardus wiedii	3.7	95	2535
Lagomorpha	Lepus americanus	4.5	62.7	1395
"Fissipedia"	Lynx canadensis	3.7	204	5443
Primates	Macaca arctoides	5.4	450	8300
Primates	Macaca fascicularis	9.1	343.8	3775
Primates	Macaca mulatta	8.5	450	5300	neo_BM: Hayssen et al. (1993); F_BM: Fooden (2000)
Primates	Macaca nemestrina	7.2	469.8	6480	F_BM: Grunstra (2018)
Primates	Macaca radiata	8.1	399.5	4910
Artiodactyla	Madoqua kirkii	15.4	627.5	4087
Pholidota	Manis tricuspis	6.7	100	1482
Rodentia	Marmota monax	0.8	29.9	3685.5
"Fissipedia"	Martes martes	2.5	30	1200	neo_BM: Hayssen et al. (1993); F_BM: Stubbe (1993)
"Fissipedia"	Martes pennanti	1.2	30	2495
"Fissipedia"	Meles meles	1	91	9500
"Fissipedia"	Mephitis mephitis	2.2	32.5	1473
Artiodactyla	Moschiola meminna	13.02	319	2450	neo_BM: Hayssen et al. (1993); F_BM: Meijaard (2011)
Rodentia	Myocastor coypus	6.1	225.5	3711
Rodentia	Ondatra zibethicus	2.1	22	1026.7
Primates	Otolemur crassicaudatus	4	47.4	1189
"Fissipedia"	Paradoxurus hermaphroditus	2.9	88	3005
Rodentia	Pedetes capensis	10.1	286	2807
"Fissipedia"	Potos flavus	7.1	170.7	2400
"Fissipedia"	Prionailurus bengalensis	2.9	80	2778
Hyracoidea	Procavia capensis	7.2	202	2795
Primates	Propithecus diadema	2.6	156	6000
Lagomorpha	Sylvilagus aquaticus	2.7	55.7	2056
Lagomorpha	Sylvilagus floridanus	2.9	34.6	1188
Rodentia	Thryonomys swinderianus	3.3	128.5	3944.5
Primates	Trachypithecus obscurus	1.8	113.3	6470
"Fissipedia"	Urocyon cinereoargenteus	2.4	85	3493
Primates	Varecia variegata	2.4	87.4	3700
"Fissipedia"	Vulpes vulpes	5.1	211	4102
"Fissipedia"	Acinonyx jubatus	1	463	45500
Artiodactyla	Aepyceros melampus	11.8	4975	42080
Artiodactyla	Antidorcas marsupialis	14.2	4325	30405
Artiodactyla	Antilope cervicapra	10.1	3558	35380
"Fissipedia"	Arctictis binturong	3.1	322.5	10433
Pinnipedia	Arctocephalus galapagoensis	13.1	5155	39400
Pinnipedia	Arctocephalus gazella	16.8	5600	33400
Pinnipedia	Arctocephalus tropicalis	13.2	5000	38000
Artiodactyla	Axis axis	5.8	3040	52500	neo_BM: Hayssen et al. (1993); F_BM: Mattioli (2011)
Artiodactyla	Axis porcinus	6.9	2413	35000	neo_BM: Hayssen et al. (1993); F_BM: Mattioli (2011)
Pinnipedia	Callorhinus ursinus	13	5350	41200
"Fissipedia"	Canis latrans	2.5	274	10749.5
Artiodactyla	Capreolus capreolus	7.8	1814	23300
Rodentia	Castor canadensis	1.8	382.7	20978.7
Artiodactyla	Cervus nippon	9.7	3675	37850
"Fissipedia"	Chrysocyon brachyurus	2	425	21300
"Fissipedia"	Crocuta crocuta	2.2	1530	68039
Artiodactyla	Dama dama	10.9	4080.5	37550
"Fissipedia"	Enhydra lutris	8.11745	1907.6	23500	neo_BM: Hayssen et al. (1993); F_BM: Larivière & Jennings, 2009
Artiodactyla	Eudorcas rufifrons	10.1	2845	28100
Primates	Gorilla gorilla	2.2	2120	97522
"Fissipedia"	Helarctos malayanus	1	277.5	27216
Primates	Homo sapiens	6.5	3268	50150
"Fissipedia"	Hyaena brunnea	1.8	685	37050
"Fissipedia"	Hyaena hyaena	3.3	1030	31009.5
Rodentia	Hydrochoeris hydrochaeris	4.1	1750	42200
Rodentia	Hystrix brachyura	2.2	261	11650
Cetacea	Inia geoffrensis	10.5128	8200	78000	neo_BM & F_BM: Webb (1997)
Artiodactyla	Kobus kob	8.6	5405	62500
"Fissipedia"	Leptailurus serval	2.5	267.5	10886
Pholidota	Manis temminckii	2.8	340	12200
Artiodactyla	Nanger granti	15	6020	40172.5
Artiodactyla	Odocoileus hemionus	7.1	2863.5	40052
Artiodactyla	Odocoileus virginianus	8.6	2948	34400
Artiodactyla	Ourebia ourebi	11.2	1775	15876
Primates	Pan troglodytes	5.1	1778.5	34950
"Fissipedia"	Panthera pardus	1.2	474	38600
Primates	Papio anubis	6.8	945	13950
Primates	Papio cynocephalus	6.8	870	12848
Artiodactyla	Pecari tajacu	3.5	693	19958
Pinnipedia	Phoca vitulina	13.4	11000	82100
Primates	Pongo pygmaeus	3.9	1402.5	36287
Artiodactyla	Rangifer tarandus	8	6986.2	87414.5
Artiodactyla	Rucervus eldii	10.7	4750	44500
Artiodactyla	Sus scrofa	1.8	653.6	37325
Artiodactyla	Sylvicapra grimmia	8.7	1597	18300	neo_BM: Hayssen et al. (1993); F_BM: Groves et al. (2011)
Primates	Symphalangus syndactylus	4.6	567	12247
Artiodactyla	Tragelaphus angasii	9.5	5900	62000
Artiodactyla	Tragelaphus scriptus	12.2	3472.5	28576
"Fissipedia"	Ursus americanus	0.3	316	95061.5
Artiodactyla	Alcelaphus buselaphus	6.9	9000	130580	neo_BM: Hayssen et al. (1993)
Artiodactyla	Alcelaphus lichtensteinii	9.2	14969	162840
Artiodactyla	Alces americanus	3.4	11204	330215
Pinnipedia	Cystophora cristata	12.3	22000	179000
Cetacea	Delphinapterus leucas	11.2857	79000	700000	neo_BM & F_BM: Webb (1997)
Sirenia	Dugong dugon	8.63636	23750	275000	neo_BM: Hayssen et al. (1993); F_BM: Reynolds & Odell (1991)
Perissodactyla	Equus burchellii	10.8	33050	305600
Perissodactyla	Equus zebra	9	25000	276500
Pinnipedia	Eumetopias jubatus	6.7	17690	263500
Cetacea	Globicephalus melas	8	80000	1000000	neo_BM & F_BM: Webb (1997)
Pinnipedia	Halichoerus grypus	8.5	14492.5	170000
Artiodactyla	Hippotragus equinus	6.4	16500	258548
Artiodactyla	Hippotragus niger	7.3	16000	218178
Artiodactyla	Kobus ellipsiprymnus	7	12000	171594
Pinnipedia	Leptonychotes weddellii	7.9	28825	363000
Pinnipedia	Mirounga angustirostris	9	36400	406500
Pinnipedia	Mirounga leonina	12.6	38800	308000	F_BM: Stewart (2014)
Pinnipedia	Odobenus rosmarus	6.1	50500	832000
Artiodactyla	Oryx gazella	7.1	14000	197300
Pinnipedia	Pagophilus groenlandicus	8.7	9900	113825
"Fissipedia"	Panthera leo	0.8	1131	141000
"Fissipedia"	Panthera tigris	1	1247	126431
Cetacea	Phocoenoides dalli	16.6667	25000	150000	neo_BM & F_BM: Webb (1997)
Artiodactyla	Syncerus caffer	9.6	42747.5	446615
Artiodactyla	Taurotragus oryx	6.5	28925	444974
Artiodactyla	Tragelaphus strepsiceros	9.3	15000	162102
Cetacea	Tursiops truncatus	8.4	13400	160000
"Fissipedia"	Ursus arctos	0.6	650.9	107350
Perissodactyla	Ceratotherium simum	3.5	55000	1550000
Proboscidea	Elephas maximus	3.6	97000	2720000
Artiodactyla	Giraffa camelopardalis	6.2	70155.5	1125363
Artiodactyla	Hippopotamus amphibius	2.8	38500	1351000
Proboscidea	Loxodonta africana	4.3	105000	2436000
Cetacea	Orcinus orca	4.5	180000	4000000	neo_BM & F_BM: Webb (1997)
Perissodactyla	Rhinoceros unicornis	3.6	58000	1600000
Cetacea	Balaenoptera physalus	2.5	1900000	75000000	neo_BM: Hayssen et al. (1993); F_BM: Deméré (2014)
Cetacea	Balaenoptera musculus	2.5	2500000	100000000	neo_BM: Hayssen et al. (1993); F_BM: Deméré (2014)
Cetacea	Megaptera novaeangliae	4.3	1300000	30000000	neo_BM: Hayssen et al. (1993); F_BM: Deméré (2014)
Cetacea	Physeter macrocephalus	4.3	914000	15000000	neo_BM: Hayssen et al. (1993); F_BM: Mesnick (2014)

## Sheet: References
References (from tab "body masses")
Deméré, T. (2014). Family Balaenopteridae (Rorquals). In Wilson & Mittermeier (Eds.) Handbook of the Mammals of the World. Vol. 4 Sea Mammals. Lynx Edicions, Barcelona.
Fooden, J. (2000). Systematic Review of the Rhesus Macaque, Macaca mulatta (Zimmermann, 1780). Fieldiana Zoology, 69:1–180.
Gilchrist, J. S., Jennings, A. P., Veron, G., & Cavallini, P. (2009). Family Herpestidae (Mongooses). In Wilson & Mittermeier (Eds.) Handbook of the Mammals of the World. Vol. 1 Carnivores. Lynx Edicions, Barcelona.
Groves, C., Leslie, D., Huffman, B., Valdez, R., Habibi, K., Weinberg, P., Burton, J., Jarman P., & Robichaud, W. (2011). Family Bovidae (Hollow-horned Ruminants). In Wilson & Mittermeier (Eds.) Handbook of the Mammals of the World. Vol. 2 Hoofed Animals. Lynx Edicions, Barcelona.
Grunstra, N. D. S. (2018). What’s in a Tooth? Signals of Ecogeography and Phylogeny in the Dentition of Macaques (Cercopithecidae: Macaca) (Doctoral dissertation). Retrieved from DOI: 10.17863/CAM.18511.
Hayssen VD, Van Tienhoven A, Van Tienhoven A. 1993. Asdell's patterns of mammalian reproduction: a compendium of species-specific data: Cornell University Press.
Jennings, A. P., & Veron, G. (2009). Family Viverridae (Civets, Genets and Oyans). In Wilson & Mittermeier (Eds.) Handbook of the Mammals of the World. Vol. 1 Carnivores. Lynx Edicions, Barcelona.
Larivière, S., & Jennings, A. P. (2009). Family Mustelidae (Weasels and Relatives). In Wilson & Mittermeier (Eds.) Handbook of the Mammals of the World. Vol. 1 Carnivores. Lynx Edicions, Barcelona.
Mattioli, S. (2011). Family Cervidae (Deer). In Wilson & Mittermeier (Eds.) Handbook of the Mammals of the World. Vol. 2 Hoofed Animals. Lynx Edicions, Barcelona.
Meijaard, E. (2011). Family Tragulidae (Chevrotains). In Wilson & Mittermeier (Eds.) Handbook of the Mammals of the World. Vol. 2 Hoofed Animals. Lynx Edicions, Barcelona.
Mesnick, S. (2014). Family Physeteridae (Sperm Whale). In Wilson & Mittermeier (Eds.) Handbook of the Mammals of the World. Vol. 4 Sea Mammals. Lynx Edicions, Barcelona.
Reynolds III, J.E., & Odell, D.K. (1991). Manatees and Dugongs, Facts on File, New York: Oxford
Spitzenberger, F. (1990). Suncus etruscus (Savi, 1822) - Etruskerspitzmaus. In: Niethammer, J., & Krapp, F. Handbuch der Säugetiere Europas Band 3/I. Insektenfresser, Herrentier. Wiesbaden: Aula-Verlag.
Stewart, B. (2014). Family Phocidae (Earless Seals). In Wilson & Mittermeier (Eds.) Handbook of the Mammals of the World. Vol. 4 Sea Mammals. Lynx Edicions, Barcelona.
Stubbe, M. (1993). Martes martes (Linné, 1758) – Baum-, Edelmarder. In: Stubbe, M., & Krapp, F. Handbuch der Säugetiere Europas, Band 5/I. Raubsäuger (Teil I). Wiesbaden: Aula-Verlag.
Webb, P.I. 1997. Relative body sizes of neonatal marine mammals. Canadian Journal of Zoology 75: 1732-1736.
